# Supplementary material for: Genetically predicted iron status and life expectancy
Source: Clin Nutr. 2021 Apr;40(4):2456–9. doi: 10.1016/j.clnu.2020.06.025 (PMC8063605; doi:10.1016/j.clnu.2020.06.025)
Supplement: Multimedia component 1 [file mmc1.xlsx]

## Sheet: Supplementary Table 1
Supplementary Table 1. Genetic association estimates for the three iron status instruments used for MR analysis. 'Outcome_1' refers to the lifespan outcome (with betas representing lifespan years), and 'outcome_2' refers to the longevity outcome (with betas provided as log-odds of survival to the 90th vs. 60th percentile age). EA: effect allele; EAF: effect allele frequency; OA: other allele; SE:…
SNP	Exposure	EA	OA	Exposure_EAF	Exposure_beta	Exposure_SE	EAF_outcome_1	Outcome_1 beta	Outcome_1_SE	EAF_outcome_2	Outcome_2_beta	Outcome_2_SE
rs1799945	Iron	G	C	0.15	0.19	0.01	0.15	0.18	0.05	0.15	0.0065	0.028
rs1800562	Iron	A	G	0.07	0.33	0.02	0.08	0.33	0.07	0.06	0.081	0.0435
rs855791	Iron	G	A	0.55	0.18	0.01	0.56	0.05	0.04	0.56	0.0496	0.0196
rs1799945	Ferritin	G	C	0.15	0.07	0.01	0.15	0.18	0.05	0.15	0.0065	0.028
rs1800562	Ferritin	A	G	0.07	0.2	0.02	0.08	0.33	0.07	0.06	0.081	0.0435
rs855791	Ferritin	G	A	0.55	0.06	0.01	0.56	0.05	0.04	0.56	0.0496	0.0196
rs1799945	Transferrin	C	G	0.15	0.11	0.01	0.85	-0.18	0.05	0.85	-0.0065	0.028
rs1800562	Transferrin	G	A	0.07	0.48	0.02	0.92	-0.33	0.07	0.94	-0.081	0.0435
rs855791	Transferrin	A	G	0.55	0.04	0.01	0.44	-0.05	0.04	0.44	-0.0496	0.0196
rs1799945	Transferrin saturation	G	C	0.15	0.23	0.01	0.15	0.18	0.05	0.15	0.0065	0.028
rs1800562	Transferrin saturation	A	G	0.07	0.58	0.02	0.08	0.33	0.07	0.06	0.081	0.0435
rs855791	Transferrin saturation	G	A	0.55	0.19	0.01	0.56	0.05	0.04	0.56	0.0496	0.0196

## Sheet: Supplementary Table 2
Supplementary Table 2. Genetic association estimates for the six iron status instruments used for MR sensitivity analyses. 'Outcome_1' refers to the lifespan outcome (with betas representing lifespan years), and 'outcome_2' refers to the longevity outcome (with betas provided as log-odds of survival to the 90th vs. 60th percentile age). EA: effect allele; EAF: effect allele frequency; OA: other a…
SNP	Exposure	EA	OA	Exposure_EAF	Exposure_beta	Exposure_SE	EAF_outcome_1	Outcome_1 beta	Outcome_1_SE	EAF_outcome_2	Outcome_2_beta	Outcome_2_SE
rs1799945	Ferritin	C	G	0.85	-0.07	0.01	0.848586	0.17792	0.0542378	0.85	0.0065	0.028
rs1800562	Ferritin	A	G	0.07	0.2	0.02	0.0773369	-0.32688	0.0734534	0.06	-0.081	0.0435
rs411988	Ferritin	A	G	0.56	-0.04	0.01	0.556535	-0.0111907	0.0390112	0.55	0.0071	0.0192
rs7385804	Ferritin	A	C	0.62	0.02	0.01	0.622913	-0.0282061	0.039977	0.63	0.0358	0.0201
rs855791	Ferritin	A	G	0.45	-0.06	0.01	0.440495	0.0531883	0.0390819	0.44	0.0496	0.0196
rs9990333	Ferritin	T	C	0.46	0	0.01	0.453611	-0.0321499	0.0387188	0.46	-0.0031	0.0194
rs1799945	Iron	C	G	0.85	-0.19	0.01	0.848586	0.17792	0.0542378	0.85	0.0065	0.028
rs1800562	Iron	A	G	0.07	0.33	0.02	0.0773369	-0.32688	0.0734534	0.06	-0.081	0.0435
rs411988	Iron	A	G	0.56	0	0.01	0.556535	-0.0111907	0.0390112	0.55	0.0071	0.0192
rs7385804	Iron	A	C	0.62	0.06	0.01	0.622913	-0.0282061	0.039977	0.63	0.0358	0.0201
rs855791	Iron	A	G	0.45	-0.18	0.01	0.440495	0.0531883	0.0390819	0.44	0.0496	0.0196
rs9990333	Iron	T	C	0.46	0.02	0.01	0.453611	-0.0321499	0.0387188	0.46	-0.0031	0.0194
rs1799945	Transferrin	C	G	0.85	0.11	0.01	0.848586	0.17792	0.0542378	0.85	0.0065	0.028
rs1800562	Transferrin	A	G	0.07	-0.48	0.02	0.0773369	-0.32688	0.0734534	0.06	-0.081	0.0435
rs411988	Transferrin	A	G	0.56	0.01	0.01	0.556535	-0.0111907	0.0390112	0.55	0.0071	0.0192
rs7385804	Transferrin	A	C	0.62	0	0.01	0.622913	-0.0282061	0.039977	0.63	0.0358	0.0201
rs855791	Transferrin	A	G	0.45	0.04	0.01	0.440495	0.0531883	0.0390819	0.44	0.0496	0.0196
rs9990333	Transferrin	T	C	0.46	-0.05	0.01	0.453611	-0.0321499	0.0387188	0.46	-0.0031	0.0194
rs1799945	Transferrin saturation	C	G	0.85	-0.23	0.01	0.848586	0.17792	0.0542378	0.85	0.0065	0.028
rs1800562	Transferrin saturation	A	G	0.07	0.58	0.02	0.0773369	-0.32688	0.0734534	0.06	-0.081	0.0435
rs411988	Transferrin saturation	A	G	0.56	-0.01	0.01	0.556535	-0.0111907	0.0390112	0.55	0.0071	0.0192
rs7385804	Transferrin saturation	A	C	0.62	0.05	0.01	0.622913	-0.0282061	0.039977	0.63	0.0358	0.0201
rs855791	Transferrin saturation	A	G	0.45	-0.19	0.01	0.440495	0.0531883	0.0390819	0.44	0.0496	0.0196
rs9990333	Transferrin saturation	T	C	0.46	0.04	0.01	0.453611	-0.0321499	0.0387188	0.46	-0.0031	0.0194

## Sheet: Supplementary Table 3
Supplementary Table 3. Mendelian randomization sensitivity analyses for the association between genetically predicted iron status and years of lifespan (n=1,012,240). Point estimates are expressed as the change in years of lifespan per standard deviation increase in genetically predicted iron status biomarker. CI: confidence interval.
Exposure	Method	Lifespan years [95% CI]	P value
Ferritin	Inverse-variance weighted	-1.45 [-2.09, -0.81]	9.09721e-06
Ferritin	Weighted median	-1.56 [-2.25, -0.86]	1.09239e-05
Ferritin	MR-Egger	-1.55 [-2.54, -0.56]	0.0374312
Iron	Inverse-variance weighted	-0.70 [-0.99, -0.41]	3.00509e-06
Iron	Weighted median	-0.80 [-1.16, -0.43]	2.02542e-05
Iron	MR-Egger	-0.71 [-1.17, -0.25]	0.0390649
Transferrin saturation	Inverse-variance weighted	-0.54 [-0.73, -0.35]	2.83531e-08
Transferrin saturation	Weighted median	-0.55 [-0.78, -0.32]	2.19305e-06
Transferrin saturation	MR-Egger	-0.56 [-0.81, -0.31]	0.0113744
Transferrin	Inverse-variance weighted	0.77 [0.49, 1.05]	6.17704e-08
Transferrin	Weighted median	0.73 [0.43, 1.03]	2.27802e-06
Transferrin	MR-Egger	0.76 [0.43, 1.10]	0.0110188

## Sheet: Supplementary Table 4
Supplementary Table 4. Mendelian randomization sensitivity analyses for the association between genetically predicted iron status and survival to the 90th vs. 60th percentile age (11,262 cases / 25,483 controls). Point estimates are expressed as the odds ratio for survival to the 90th vs. 60th percentile age per standard deviation increase in genetically predicted iron status biomarker. CI: confi…
Exposure	Method	OR [95% CI]	P value
Ferritin	Inverse-variance weighted	0.69 [0.48, 0.99]	0.0421895
Ferritin	Weighted median	0.69 [0.47, 1.00]	0.0523696
Ferritin	MR-Egger	0.59 [0.35, 1.02]	0.131453
Iron	Inverse-variance weighted	0.84 [0.71, 1.00]	0.0497243
Iron	Weighted median	0.78 [0.66, 0.92]	0.00302209
Iron	MR-Egger	0.77 [0.61, 0.97]	0.0917772
Transferrin saturation	Inverse-variance weighted	0.87 [0.77, 0.99]	0.030559
Transferrin saturation	Weighted median	0.86 [0.76, 0.98]	0.0223285
Transferrin saturation	MR-Egger	0.84 [0.71, 1.00]	0.126041
Transferrin	Inverse-variance weighted	1.20 [0.98, 1.48]	0.0819041
Transferrin	Weighted median	1.17 [0.99, 1.38]	0.0712088
Transferrin	MR-Egger	1.11 [0.90, 1.36]	0.393231
